# Supplementary material for: Soil Native C/N Ratio Affects Diazotrophic Bacterial Composition and N Fixation by Regulating SOC Distribution in Soil Particles After Residue Incorporation
Source: Microorganisms. 2025 May 11;13(5):1104. doi: 10.3390/microorganisms13051104 (PMC12114343; doi:10.3390/microorganisms13051104)
Supplement: Supplementary file 1 [file microorganisms-13-01104-s001.zip]

Archive with 1 entries (1 files):
- microorganisms-3600328-supplementary.pdf
